# Supplementary material for: NMR Studies on the Structure of Yeast Sis1 and the Dynamics of Its Interaction with Ssa1-EEVD
Source: Molecules. 2024 Dec 24;30(1):11. doi: 10.3390/molecules30010011 (PMC11722011; doi:10.3390/molecules30010011)
Supplement: Supplementary file 1 [file molecules-30-00011-s001.zip]

Archive with 1 entries (1 files):
- molecules-3310973-supplementary.pdf
